# Supplementary material for: Simultaneous management of kidney stones and ureteral strictures using tip-bendable ureteral access sheath assisted transabdominal approach combined with laparoscopic upper urinary tract reconstruction
Source: BMC Urol. 2025 Nov 17;25:284. doi: 10.1186/s12894-025-01988-0 (PMC12625268; doi:10.1186/s12894-025-01988-0)
Supplement: Supplementary file 1 — Supplementary Material 1. [file 12894_2025_1988_MOESM1_ESM.xlsx]

## Sheet: 原始数据
住院号	姓名	年龄	性别	结石位置	结石长径，mm	结石密度（CT值）	狭窄位置	狭窄长度（mm）	术前APD	随访APD	术前SFU	随访SFU	术后结石是否残留	术前Hb	术后Hb	术前肌酐	术后肌酐	术前eGFR	术后eGFR	术前白蛋白	术前尿白细胞	手术时长	术后住院时长	入院日期	手术日期	出院日期	并发症：发热	并发症：恶心呕吐
ZY010000831375	赖志平	49	男	中盏	25.9	1482	UPJ	4.7	48.84	0	4	0	1	158	129	143	230.4	59.75	34.46	43.05	0	153	7	2023-09-03	2023-09-08	2023-09-15	0	0
ZY010000855887	黄大秀	51	女	中盏	18.4	538	上段	9.3	22.26	0	2	0	0	112	97	114.32	81.32	56.94	72.21	46.95	0	162	6	2024-01-15	2024-01-18	2024-01-24	0	0
ZY010000866672	钟美英	49	女	下盏	26.5	1004	上段	9.8	33.49	0	3	0	1	116	112	155.3	96.32	40.31	103.7	43.04	3	184	5	2024-03-11	2024-03-13	2024-03-18	0	0
ZY010000878325	赖日樑	35	男	下盏	11.9	834	UPJ	6.4	41.84	0	4	0	0	166	139	73.9	38.29	137.05	122.88	43.13	2	102	12	2024-05-07	2024-05-10	2024-05-22	0	1
ZY010000888009	卢嘉	18	男	肾盂及输尿管上段	18.7	707	UPJ	14.8	31.75	0	3	0	0	166	152	101.5	93.5	108.76	119.63	45.9	2	116	10	2024-06-26	2024-06-28	2024-07-08	0	0
ZY010000892209	王莲香	68	女	下盏	23.7	1450	上段	7.6	80.81	11.6	4	1	0	134	130	78.7	76.51	82.64	84.32	40.45	2	145	9	2024-07-15	2024-07-19	2024-07-28	0	0
ZY010000893744	符金武	53	男	下盏	22.1	658	上段	10.2	36.7	0	3	0	0	154	136	66.72	89.6	100.63	89.54	43.23	0	133	6	2024-07-22	2024-07-24	2024-07-30	1	1
ZY010000900628	张庆伟	49	男	下盏	26.7	1038	上段	20.6	33.64	0	3	0	0	134	129	119.78	83.7	73.31	97.32	43.64	0	174	10	2024-08-27	2024-09-01	2024-09-11	0	0
ZY010000901129	康家华	39	男	下盏	15.5	620	上段	11.3	37.65	0	4	0	0	170	149	95.07	111.4	100.25	83.49	44.15	0	112	6	2024-08-30	2024-09-02	2024-09-08	0	0
ZY010000903135	邓建伟	58	男	中盏	23.8	1024	UPJ	5.1	43.88	0	3	0	0	147	134	66.41	62.03	83.2	87.46	39.41	2	149	16	2024-09-10	2024-09-12	2024-09-28	0	0
ZY020000703078	钟子威	19	男	下盏	10.8	599	上段	12.7	55.62	0	4	0	0	155	147	90.49	75.29	122.81	151.84	47.05	0	127	6	2024-04-22	2024-04-25	2024-05-01	0	0
ZY020000732082	邓小芸	26	女	上盏	20.6	1062	上段	18.4	22.13	0	2	0	0	107	102	72.93	62.3	109.68	131.54	49.14	0	146	9	2024-03-08	2024-03-11	2024-03-20	0	0
ZY020000831977	施军	46	男	中盏	19.6	828	上段	10.7	37.27	0	3	0	0	110	107	169	41.12	49.91	56.41	41.83	2	155	8	2023-10-24	2023-10-26	2023-11-03	0	1
ZY020000835357	殷长姣	58	女	肾盂及输尿管上段	13.7	1266	上段	12.8	33.94	0	3	0	0	128	127	109	86.2	58.61	65.73	44.6	1	106	7	2023-12-26	2023-12-29	2024-01-05	0	0
ZY020000836678	吴南英	36	女	下盏	24.3	1282	UPJ	8.9	35.04	0	2	0	0	108	106	57.09	57	136.19	136.44	40.51	3	128	3	2023-10-05	2023-10-08	2023-10-11	1	0
ZY030000671305	赖永凤	57	女	肾盂及输尿管上段	16.5	1166	上段	9.4	21.22	0	1	0	0	119		67.9		101.56		37.59	0	115	9	2024-06-14	2024-06-18	2024-06-27	0	0
ZY030000697329	钟六丰	54	女	肾盂及输尿管上段	20.9	1370	上段	14.9	52.29	0	4	0	0	138		74.27		95.29		45.87	0	163	6	2024-04-07	2024-04-09	2024-04-15	0	0
ZY040000429291	谢用葵	71	男	上盏	18.6	720	上段	11.3	45.33	0	4	0	0	137	140	86	78.32	99.66	105.96	43.32	0	129	6	2024-04-15	2024-04-17	2024-04-23	0	0
ZY040000560682	李福连	79	男	肾盂及输尿管上段	21.8	953	上段	15.8	84.05	13.5	4	1	0	135	121	71.81	64.59	89.1	111.8	38.86	0	136	10	2023-09-26	2023-10-07	2023-10-17	0	0
ZY050000761356	邓华春	46	男	下盏	16.1	1216	UPJ	5.4	32.58	0	2	0	0	129	133	147.29	98.9	59.03	93.04	40.46	2	98	8	2024-01-17	2024-01-22	2024-01-30	0	0
ZY060000621888	陈秋香	61	女	上盏	23.9	1513	上段	8.3	22.81	0	3	0	0	137	135	105.3	86.3	60.37	75.78	37.16	1	141	7	2023-10-07	2023-10-10	2023-10-17	0	0

## Sheet: 正态性检验
	结石长径，mm	结石密度（CT值）	狭窄长度（mm）	术前APD	随访APD	术前Hb	术后Hb	术前肌酐	术后肌酐	术前eGFR	术后eGFR	术前白蛋白	手术时长	术后住院时长
D'Agostino & Pearson test
K2
P value	1.188	3.28	1.636	10.26	31.69	1.976	1.333	2.813	31.26	1.139	0.04649	0.1655	0.5463	8.661
Passed normality test (alpha=0.05)?	0.5522	0.194	0.4413	0.0059	<0.0001	0.3723	0.5136	0.245	<0.0001	0.5657	0.977	0.9206	0.761	0.0132
P value summary	Yes	Yes	Yes	No	No	Yes	Yes	Yes	No	Yes	Yes	Yes	Yes	No
	ns	ns	ns	**	****	ns	ns	ns	****	ns	ns	ns	ns	*
Anderson-Darling test
A2*
P value	0.2521	0.3128	0.2745	1.051	6.819	0.3686	0.469	0.746	1.65	0.3842	0.09473	0.2329	0.1381	0.681
Passed normality test (alpha=0.05)?	0.7035	0.5219	0.626	0.0072	<0.0001	0.3958	0.2203	0.0438	0.0002	0.3628	0.9963	0.7692	0.9705	0.0644
P value summary	Yes	Yes	Yes	No	No	Yes	Yes	No	No	Yes	Yes	Yes	Yes	Yes
	ns	ns	ns	**	****	ns	ns	*	***	ns	ns	ns	ns	ns
Shapiro-Wilk test
W
P value	0.9592	0.9486	0.9597	0.8499	0.3489	0.943	0.9413	0.904	0.7088	0.953	0.9943	0.976	0.9797	0.9112
Passed normality test (alpha=0.05)?	0.5003	0.3201	0.5091	0.0042	<0.0001	0.2497	0.2782	0.0418	<0.0001	0.3874	>0.9999	0.8588	0.9206	0.0581
P value summary	Yes	Yes	Yes	No	No	Yes	Yes	No	No	Yes	Yes	Yes	Yes	Yes
	ns	ns	ns	**	****	ns	ns	*	****	ns	ns	ns	ns	ns
Kolmogorov-Smirnov test
KS distance
P value	0.1191	0.1158	0.1271	0.1891	0.5286	0.1305	0.1686	0.1552	0.258	0.1614	0.07142	0.1458	0.09578	0.1522
Passed normality test (alpha=0.05)?	>0.1000	>0.1000	>0.1000	0.0484	<0.0001	>0.1000	>0.1000	>0.1000	0.0017	>0.1000	>0.1000	>0.1000	>0.1000	>0.1000
P value summary	Yes	Yes	Yes	No	No	Yes	Yes	Yes	No	Yes	Yes	Yes	Yes	Yes
	ns	ns	ns	*	****	ns	ns	ns	**	ns	ns	ns	ns	ns
Number of values
	21	21	21	21	21	21	19	21	19	21	19	21	21	21

## Sheet: 描述性检验
	描述统计
		N	最小值	最大值	平均值	标准差
	年龄	21	18	79	48.67	15.86
	结石长径，mm	21	10.8	26.7	20	4.6724
	结石密度（CT值）	21	538	1513	1015.71	309.781
	狭窄长度（mm）	21	4.7	20.6	10.876	4.2632
	术前Hb	21	107	170	136.19	19.924
	术后Hb	19	97	152	127.63	16.139
	术前eGFR	21	40.31	137.05	86.9071	28.0371
	术后eGFR	19	34.46	151.84	95.9763	29.2207
	术前白蛋白	21	37.16	49.14	42.8257	3.19458
	术前尿白细胞	21	0	3	0.95	1.117
	手术时长	21	98	184	136.86	23.751
	术后住院时长	21	3	16	7.9	2.791
	统计
			术前APD	随访APD	术前肌酐	术后肌酐
	个案数	有效	21	21	21	19
		缺失	0	0	0	2
	中位数		36.7	0	90.49	81.32
	百分位数	25	32.165	0	72.37	62.3
		50	36.7	0	90.49	81.32
		75	47.085	0	117.05	93.5

## Sheet: t检验
	配对样本统计
			平均值	个案数	标准差	标准误差平均值
	配对 1	术前Hb	137	19	20.586	4.723
		术后Hb	127.63	19	16.139	3.703
	配对 2	术前eGFR	85.6947	19	29.2581	6.71227
		术后eGFR	95.9763	19	29.2207	6.7037
	配对样本相关性
			个案数	相关性	显著性
	配对 1	术前Hb & 术后Hb	19	0.892	0
	配对 2	术前eGFR & 术后eGFR	19	0.754	0

## Sheet: SFU符号检验
	符号检验
	频率
			N
	随访SFU - 术前SFU	负差值a	21
		正差值b	0
		绑定值c	0
		总计	21
	a 随访SFU < 术前SFU
	b 随访SFU > 术前SFU
	c 随访SFU = 术前SFU
	检验统计a
		随访SFU - 术前SFU
	精确显著性（双尾）	<.001b
	a 符号检验
	b 使用了二项分布。

## Sheet: 非参 - 配对
	NPar 检验
	描述统计
		N	平均值	标准差	最小值	最大值	百分位数
							第 25 个	第 50 个（中位数）	第 75 个
	术前肌酐	21	98.3705	32.6336	57.09	169	72.37	90.49	117.05
	术后肌酐	19	84.8995	40.0228	38.29	230.4	62.3	81.32	93.5
	威尔科克森符号秩检验
	秩
			N	秩平均值	秩的总和
	术后肌酐 - 术前肌酐	负秩	16a	9.44	151
		正秩	3b	13	39
		绑定值	0c
		总计	19
	a 术后肌酐 < 术前肌酐
	b 术后肌酐 > 术前肌酐
	c 术后肌酐 = 术前肌酐
	检验统计a
		术后肌酐 - 术前肌酐
	Z	-2.254b
	渐近显著性（双尾）	0.024
	a 威尔科克森符号秩检验
	b 基于正秩。
	NPar 检验
	描述统计
		N	平均值	标准差	最小值	最大值	百分位数
							第 25 个	第 50 个（中位数）	第 75 个
	术前APD	21	40.6257	16.8686	21.22	84.05	32.165	36.7	47.085
	随访APD	21	1.195	3.7869	0	13.5	0	0	0
	威尔科克森符号秩检验
	秩
			N	秩平均值	秩的总和
	随访APD - 术前APD	负秩	21a	11	231
		正秩	0b	0	0
		绑定值	0c
		总计	21
	a 随访APD < 术前APD
	b 随访APD > 术前APD
	c 随访APD = 术前APD
	检验统计a
		随访APD - 术前APD
	Z	-4.015b
	渐近显著性（双尾）	0
	a 威尔科克森符号秩检验
	b 基于正秩。
